# Supplementary material for: Stoichiometric Ratio Controlled Dimension Transition and Supramolecular Chirality Enhancement in a Two-Component Assembly System
Source: Gels. 2022 Apr 26;8(5):269. doi: 10.3390/gels8050269 (PMC9140661; doi:10.3390/gels8050269)
Supplement: Supplementary file 1 [file gels-08-00269-s001.zip]

Archive with 1 entries (1 files):
- gels-1688193-supplementary.pdf
